# Supplementary material for: Molecular and Clinicopathological Biomarkers Predicting Brain Metastasis in Triple-Negative Breast Cancer: A Systematic Review
Source: Int J Mol Sci. 2026 Feb 16;27(4):1909. doi: 10.3390/ijms27041909 (PMC12940659; doi:10.3390/ijms27041909)
Supplement: Supplementary file 1 [file ijms-27-01909-s001.zip]

Archive with 3 entries (3 files):
- TNBCBM Review Manuscript_Table S1.pdf
- TNBCBM Review Manuscript_Table S2.pdf
- TNBCBM Review Manuscript_Table S3.pdf
